# Supplementary material for: PyCoTools: a Python toolbox for COPASI
Source: Bioinformatics. 2018 May 22;34(21):3702–10. doi: 10.1093/bioinformatics/bty409 (PMC6198863; doi:10.1093/bioinformatics/bty409)
Supplement: Supplementary Data [file bty409_supp.zip]

Archive with 3 entries (2 files):
- bty409-suppl_data/
- bty409-suppl_data/PyCoToolsModels.7z
- bty409-suppl_data/WelshBioinformatics revised Supplementary with Tutorial.pdf
